# Supplementary material for: Tumor-Suppressor Role of the α1-Na/K-ATPase Signalosome in NASH Related Hepatocellular Carcinoma
Source: Int J Mol Sci. 2022 Jul 1;23(13):7359. doi: 10.3390/ijms23137359 (PMC9266688; doi:10.3390/ijms23137359)
Supplement: Supplementary file 1 [file ijms-23-07359-s001.zip]

Archive with 1 entries (1 files):
- ijms-1783267-supplementary.pdf
